# Supplementary material for: Exercise-Induced Hypoxaemia Developed at Sea-Level Influences Responses to Exercise at Moderate Altitude
Source: PLoS One. 2016 Sep 1;11(9):e0161819. doi: 10.1371/journal.pone.0161819 (PMC5008680; doi:10.1371/journal.pone.0161819)
Supplement: S1 Fig — (XLSX) [file pone.0161819.s001.xlsx]

## Sheet: Feuil1
		SpO2 at sea level								SpO2 at altitude
		rest	40% VO2max	60% VO2max	70% VO2max	80% VO2max	90% VO2max	VO2max	Delta	rest	40% VO2max	60% VO2max	70% VO2max	80% VO2max	90% VO2max	VO2max	Delta
	EIH	99	93	89	93	94	93	93	6	95	90	87	86	82	81	84	11
	EIH	98	98	96	96	96	96	87	11	95	93	87	85	83	82	82	13
	EIH	98	97	96	96	96	95	94	4	94	97	91	88	85	85	83	11
	EIH	100	98	93	93	92	91	88	12	94	94	83	82	76	74	74	20
	EIH	100	99	98	98	96	96	94	6	94	94	91	90	90	90	85	9
	EIH	99	98	97	97	96	96	88	11	95		89	86	84	82	80	15
	EIH	99	97	95	94	95	93	92	7	97	96	93	93	89	88	87	10
	non-EIH	99	99	99	98	98	98	98	1	97	97	94	94	93	90	88	9
	non-EIH	98	98	98	97	96	95	95	3	94	92	90	88	87	83	82	12
	non-EIH	99	99	99	99	98	98	96	3	97	94	89	89	89	88	83	14
	non-EIH	99	99	99	99	99	99	99	0	96	93	92	91	90	88	84	12
	non-EIH	100	100	99	99	99	99	98	2	97	97	93	91	88	85	83	14
	non-EIH	99	99	98	98	97	98	97	2	97	90	85	83	82	81	84	13
	non-EIH	99	98	99	98	99	99	97	2	98	97	92	89	86	84	82	16
	non-EIH	98	98	98	98	97	96	96	2	94	91	86	87	86	78	78	16
	untrained	98	98	98	97	96	96	97	1	95	94	91	90	90	90	90	5
	untrained	99	99	98	98	98	98	98	1	95	93	91	90	90	90	88	7
	untrained	98	97	96	96	96	95	95	3	96	94	91	91	91	91	87	9
	untrained	99	98	98	99	98	98	99	0	94	92	90	91	92	92	90	4
	untrained	98	98	98	98	98	98	98	0	97	96	95	96	95	94	95	2
	untrained	97	96	96	97	95	95	95	2	94	91	91	91	87	87	84	10
	untrained	98	97	95	95	96	95	95	3	95	96	93	93	94	93	91	4
	untrained	100	99	99	99	99	99	99	1	96	96	95	95	94	93	93	3
