# Supplementary material for: Exercise-Induced Hypoxaemia Developed at Sea-Level Influences Responses to Exercise at Moderate Altitude
Source: PLoS One. 2016 Sep 1;11(9):e0161819. doi: 10.1371/journal.pone.0161819 (PMC5008680; doi:10.1371/journal.pone.0161819)
Supplement: S1 Table — (XLSX) [file pone.0161819.s002.xlsx]

## Sheet: Feuil1
		Age (years)	Height (cm)	Body mass (kg)	Body mass index (kg.m-2)	Training (hours.week-1)	Training (years)
	EIH	42	185	72.5	21.1833	12	25
	EIH	41	175	69	22.5306	25	31
	EIH	45	175	60	19.5918	10	25
	EIH	35	181	76	23.1983	10	25
	EIH	42	172	59.5	20.1122	15	16
	EIH	40	181	74	22.5878	15	15
	EIH	36	171	76.5	26.1619	8	20
	non-EIH	42	166	55	19.9594	6	16
	non-EIH	40	178	76	23.9869	10	20
	non-EIH	37	172	70	23.6614	7	20
	non-EIH	40	178	73	23.04	20	32
	non-EIH	43	172	66	22.3094	11	18
	non-EIH	36	185	76	22.3265	15	20
	non-EIH	32	182	71.5	21.5856	10	15
	non-EIH	44	171	62	21.2031	7	30
	untrained	40	176	77	24.858	1	/
	untrained	43	173	68	22.7204	3	/
	untrained	40	175	73	23.8367	3	/
	untrained	40	176	79	25.5036	0	/
	untrained	40	171	78	26.6749	0	/
	untrained	38	170	81.5	27	3	/
	untrained	38	168	87.5	28	2.5	/
	untrained	40	173	74	24.7252	1.5	/
