# Supplementary material for: Exercise-Induced Hypoxaemia Developed at Sea-Level Influences Responses to Exercise at Moderate Altitude
Source: PLoS One. 2016 Sep 1;11(9):e0161819. doi: 10.1371/journal.pone.0161819 (PMC5008680; doi:10.1371/journal.pone.0161819)
Supplement: S2 Table — (XLSX) [file pone.0161819.s003.xlsx]

## Sheet: Feuil1
		VO2max (ml.min-1.kg-1)		P-VO2max (Watt)		HRmax (bpm)		VEmax (l.min-1)		Bfmax (breaths.min-1)		Vtmax (l)		VE/VO2max		VE/VCO2max
		SL	ALT	SL	ALT	SL	ALT	SL	ALT	SL	ALT	SL	ALT	SL	ALT	SL	ALT
	EIH	59.0313	42.643	360	390	167	168	130	137	35.2113	34.7021	3.68398	3.95756	30.52	44.7305	25.27	29.7631
	EIH	59.3644	53.6161	450	390	167	164	156	161	51.9481	50.5476	2.99553	3.16709	34.4907	39.2873	28.3909	31.1254
	EIH	60	40	390	390	182	156	137	106	35.0058	35.0672	3.90638	3.02885	32.9349	38.1465	28.702	29.3335
	EIH	61	50	450	390	174	163	108	109	39.7614	37.6176	2.71712	2.89594	29.3913	36.0387	26.404	29.4689
	EIH	66.9502	54.289	480	450	173	167	195	205	54.9954	55.1471	3.53818	3.72562	38.242	49.7961	35.468	40.6909
	EIH	60.9569	45.3025	360	210	191	186	155	72	62.5	25.718	2.47434	2.78034	42.9997	26.7523	33.1162	25.5738
	EIH	64.0028	49.3502	480	390	175	169	160	160	45.1128	40.9277	3.53716	3.71931	33.6917	41.8589	32.5986	36.2052
	non-EIH	58.3488	46.1724	420	360	166	157	185	123	51.8135	35.9712	3.57174	3.43187	43.4478	36.6253	34.0411	31.301
	non-EIH	56.065	50.7216	360	300	164	172	141	118	48.6618	36.2757	2.89867	3.25616	38.1199	35.2846	34.0591	30.5409
	non-EIH	58.3518	54.0007	420	420	174	175	141	161	49.5458	51.6796	2.85176	3.10673	31.8604	39.121	29.3287	34.6509
	non-EIH	64.0059	57.6139	420	390	180	179	174	182	44.2804	43.956	3.92473	4.1256	38.2423	44.3323	30.7579	34.7233
	non-EIH	55	45	300	300	172	154	121	137	51.5464	58.651	2.34379	2.33548	39.7669	55.1635	34.126	40.4832
	non-EIH	61.8062	48.9817	420	330	185	176	205	157	61.9195	48.3481	3.30971	3.25396	43.6286	42.2615	35.8147	35.3157
	non-EIH	60.1959	50.2739	390	330	175	165	179	164	60.423	53.1444	2.95881	3.09241	42.4282	46.6996	35.9678	38.6397
	non-EIH	59.8032	52.3442	330	300	166	167	156	177	63.4249	62.435	2.46717	2.82958	42.203	54.4364	35.9768	40.992
	untrained	37.1811	33.7379	360	300	182	187	159	143	65.5022	58.0833	2.42641	2.46016	55.5146	55.0055	41.2628	41.9891
	untrained	48.4288	47.1272	330	300	181	176	150	149	49.0597	52.1286	3.0557	2.8499	45.5222	46.3581	34.8691	36.8419
	untrained	44.0327	40.2551	330	300	180	175	121	139	46.0123	48.4653	2.62424	2.87554	37.5645	47.4249	30.3341	36.4739
	untrained	38.1867	27.8162	270	240	178	176	120	119	41.3508	44.8096	2.90679	2.65362	39.8436	54.111	33.0612	38.1368
	untrained	39.7254	35.5122	270	270	195	186	147	135	43.3213	37.6176	3.39743	3.57517	47.4994	48.5528	36.8055	35.6698
	untrained	45.2127	40.4136	330	300	181	169	158	161	54.1028	53.5236	2.91801	3.0056	43.1083	49.1433	38.5903	38.916
	untrained	44.8991	42.9385	360	360	166	163	131	167	45.489	55.918	2.88125	2.98084	33.553	44.6195	27.7051	33.8649
	untrained	34.3198	23.6325	270	210	173	173	96	75	38.9358	34.5026	2.47642	2.16034	37.9661	42.6219	32.281	33.2655
